# Supplementary material for: Effects of protease and non-starch polysaccharide enzyme on performance, digestive function, activity and gene expression of endogenous enzyme of broilers
Source: PLoS One. 2017 Mar 21;12(3):e0173941. doi: 10.1371/journal.pone.0173941 (PMC5360255; doi:10.1371/journal.pone.0173941)
Supplement: S1 File — (XLS) [file pone.0173941.s001.xls]

## Sheet: performance
	1-21 d				1-42 d
	ADG(g/d)	ADFI(g/d)	FCR		ADG(g/d)	ADFI(g/d)	FCR
1-1-1	28.6667	44.3719	1.54786		42.9464	82.5	1.921
1-1-2	28.9048	44.6714	1.54547		43.0476	82.0467	1.90595
1-1-3	29.2925	45.6061	1.55692		43.6803	83.6745	1.91561
1-1-4	27.5238	42.6962	1.55125		42.5	80.2155	1.88742
1-1-5	27.6296	43.5228	1.57522		42.2024	81.2378	1.92496
1-1-6	29.0476	45.0169	1.54976		41.7011	79.9511	1.91724
1-2-1	29.7143	45.3943	1.52769		43.1488	81.3854	1.88616
1-2-2	28.619	44.0119	1.53785		42.8095	80.6281	1.88341
1-2-3	26.7619	41.1752	1.53858		43.5767	82.1503	1.88519
1-2-4	27.5344	42.4646	1.54224		41.3631	78.1932	1.89041
1-2-5	30.9405	47.0601	1.52099		43.9405	82.2702	1.87231
1-2-6	28.8095	44.1434	1.53225		43.3452	81.0539	1.86996
1-3-1	30.8571	47.3471	1.5344		45.6786	85.0292	1.86147
1-3-2	27.8095	42.8714	1.54161		43.881	82.744	1.88565
1-3-3	26.0952	40.8814	1.56662		44.1534	83.4296	1.88954
1-3-4	30.8571	47.2029	1.52972		44.455	83.6664	1.88205
1-3-5	27.3651	42.5106	1.55346		45.1402	84.5598	1.87327
1-3-6	29.4762	44.9529	1.52506		45.381	85.5395	1.88492
1-4-1	30.2262	46.4464	1.53663		45.875	85.2363	1.85801
1-4-2	28.7143	44.4529	1.54811		44.7619	85.3217	1.90612
1-4-3	31.5979	48.3471	1.53007		45.6369	87.0036	1.90643
1-4-4	30.2857	46.24	1.52679		45.5873	85.9765	1.88597
1-4-5	27.7619	42.6792	1.53733		45.0582	85.3458	1.89412
1-4-6	30.1429	46.694	1.54909		46.381	88.6517	1.91138
1-5-1	29.3862	45.0646	1.53353		43.4464	83.2964	1.91722
1-5-2	30.9365	47.4603	1.53412		42.1825	80.8536	1.91675
1-5-3	30.8995	47.2772	1.53003		43.6032	83.4317	1.91343
1-5-4	30.4444	46.4566	1.52595		45.4881	86.3848	1.89906
1-5-5	31	47.1505	1.52098		44.8333	85.8771	1.91548
1-5-6	30	46.1148	1.53716		42.4127	80.3717	1.89499
