# Supplementary material for: Effects of protease and non-starch polysaccharide enzyme on performance, digestive function, activity and gene expression of endogenous enzyme of broilers
Source: PLoS One. 2017 Mar 21;12(3):e0173941. doi: 10.1371/journal.pone.0173941 (PMC5360255; doi:10.1371/journal.pone.0173941)
Supplement: S2 File — (XLS) [file pone.0173941.s002.xls]

## Sheet: CCK ADCP
	CCK(pg/ml)			ADCP(%)
	21 d	42 d		14–16 d	35–37 d
1-1-1	137.348	223.87		66.3177	55.1394
1-1-2	97.3478	314.739		62.655	54.276
1-1-3	97.3478	225.174		66.6158	54.8451
1-1-4	147.783	273.87		65.3594	56.4886
1-1-5	34.7391	259.957		64.9291	55.3304
1-1-6	74.7391	193		64.9837	53.3484
1-2-1	165.174	333		68.7754	60.919
1-2-2	164.304	309.522		69.9097	57.6235
1-2-3	169.522	319.957		67.546	62.383
1-2-4	176.913	318.217		67.0436	61.1947
1-2-5	163	301.261		65.4017	60.8168
1-2-6	134.739	303.87		67.2807	59.6441
1-3-1	118.652	169.522		68.0849	61.7743
1-3-2	106.043	167.783		69.3762	59.4415
1-3-3	164.304	382.13		66.5886	62.581
1-3-4	193.87	357.348		67.015	60.3609
1-3-5	123	356.043		65.0323	61.4718
1-3-6	100.391	366.043		66.5211	65.5076
1-4-1	55.1739	283		66.6079	59.1211
1-4-2	99.9565	352.565		67.7511	59.6783
1-4-3	267.348	329.087		64.3392	61.7992
1-4-4	162.565	300.826		65.9015	58.2092
1-4-5	139.087	191.261		68.1264	59.3919
1-4-6	58.2174	245.609		68.0115	58.2152
1-5-1	106.913	108.217		70.0259	55.1759
1-5-2	108.217	232.13		71.9793	56.3213
1-5-3	112.565	196.478		69.6889	54.5006
1-5-4	79.087	188.652		69.6703	56.7319
1-5-5	142.565	80.3913		70.593	54.698
1-5-6	218.217	216.913		67.2971	53.9713
