# Supplementary material for: Effects of protease and non-starch polysaccharide enzyme on performance, digestive function, activity and gene expression of endogenous enzyme of broilers
Source: PLoS One. 2017 Mar 21;12(3):e0173941. doi: 10.1371/journal.pone.0173941 (PMC5360255; doi:10.1371/journal.pone.0173941)
Supplement: S3 File — (XLS) [file pone.0173941.s003.xls]

## Sheet: enzyme activity
	Trypsin(U/mgprot)			Lipase(U/mgprot)			Amylase(U/mgprot)
	21 d	42 d		21 d	42 d		21 d	42 d
1-1-1	243.201	358.042		452.365	533.417		115.824	176.523
1-1-2	214.589	416.825		482.747	491.803		113.507	177.821
1-1-3	267.044	438.201		479.372	476.671		115.052	183.446
1-1-4	290.888	400.794		462.492	503.153		130.495	179.119
1-1-5	228.895	395.45		486.123	506.936		116.982	173.494
1-1-6	267.044	427.513		489.499	484.237		114.28	182.58
1-2-1	433.947	566.455		654.916	764.187		149.027	205.944
1-2-2	386.261	550.423		634.661	775.536		112.735	205.511
1-2-3	381.492	480.952		648.164	824.716		147.096	204.646
1-2-4	486.402	534.392		644.789	786.885		145.166	207.242
1-2-5	538.857	603.862		665.044	737.705		111.577	203.78
1-2-6	405.335	491.64		641.413	817.15		147.096	203.348
1-3-1	462.559	518.36		607.654	798.235		131.267	199.021
1-3-2	419.641	582.487		627.909	752.837		134.742	202.915
1-3-3	424.41	534.392		590.775	786.885		134.356	203.78
1-3-4	448.253	496.984		573.896	813.367		132.425	200.319
1-3-5	414.873	486.296		617.782	820.933		135.128	202.482
1-3-6	410.104	486.296		590.775	820.933		135.514	199.021
1-4-1	348.111	374.074		621.158	900.378		140.533	192.099
1-4-2	343.343	384.762		607.654	919.294		140.919	191.233
1-4-3	362.417	379.418		611.03	877.68		139.375	191.666
1-4-4	419.641	336.667		631.285	904.162		134.742	195.127
1-4-5	376.723	336.667		590.775	870.114		138.217	195.127
1-4-6	305.194	363.386		634.661	885.246		144.008	192.964
1-5-1	214.589	304.603		627.909	643.127		112.735	183.446
1-5-2	233.664	288.571		614.406	639.344		111.191	199.021
1-5-3	252.738	277.884		600.902	631.778		148.255	199.886
1-5-4	267.044	325.979		590.775	654.477		147.096	195.993
1-5-5	209.821	288.571		631.285	624.212		113.121	199.021
1-5-6	291.364	320.635		573.896	620.429		145.166	196.425
