# Supplementary material for: Effects of protease and non-starch polysaccharide enzyme on performance, digestive function, activity and gene expression of endogenous enzyme of broilers
Source: PLoS One. 2017 Mar 21;12(3):e0173941. doi: 10.1371/journal.pone.0173941 (PMC5360255; doi:10.1371/journal.pone.0173941)
Supplement: S4 File — (XLS) [file pone.0173941.s004.xls]

## Sheet: mRNA relative ratio
	Trypsin			Lipase			Amylase
	21 d	42 d		21 d	42 d		21 d	42 d
1-1-1	1.10191	0.909616		1.10191	0.974903		0.959264	1.04487
1-1-2	1.04972	0.909616		0.97942	0.909616		1.04972	1.04487
1-1-3	1.07177	0.884743		1.07177	0.948244		1.07177	1.0163
1-1-4	0.972655	1.11213		0.972655	1.03766		0.972655	0.968168
1-1-5	0.858565	1.08925		0.920188	1.08925		0.986233	0.948244
1-1-6	0.965936	1.12766		0.965936	1.05214		0.965936	0.981684
1-2-1	1.50525	1.35035		1.22264	1.17555		1.72907	1.55114
1-2-2	1.61328	1.4983		1.31039	1.1355		1.85318	1.7211
1-2-3	1.43396	1.42734		1.16473	1.15936		1.76541	1.63958
1-2-4	1.45397	1.37872		1.26576	1.11987		1.79005	1.58373
1-2-5	1.46409	1.35035		1.36604	1.17555		1.8025	1.55114
1-2-6	1.68179	1.38831		1.27456	1.12766		1.8025	1.59475
1-3-1	1.61328	1.40769		1.22264	1.1434		1.72907	1.61701
1-3-2	1.43396	1.38831		1.24833	1.12766		1.76541	1.59475
1-3-3	1.44393	1.52979		1.25701	1.15936		1.77769	1.52979
1-3-4	1.51572	1.54043		1.23114	1.08925		1.7411	1.54043
1-3-5	1.59107	1.42734		1.20581	1.08172		1.82766	1.52979
1-3-6	1.68179	1.35974		1.27456	1.10445		1.8025	1.56193
1-4-1	1.53688	1.24257		1.24833	1.08172		1.76541	1.63958
1-4-2	1.6358	1.27751		1.23971	1.11213		1.75321	1.57279
1-4-3	1.46409	1.29534		1.27456	1.12766		1.8025	1.59475
1-4-4	1.44393	1.25992		1.25701	1.09682		1.77769	1.55114
1-4-5	1.43396	1.27751		1.24833	1.19196		1.76541	1.57279
1-4-6	1.55833	1.34102		1.26576	1.16743		1.79005	1.65099
1-5-1	1.32869	0.928729		1.23971	1.06683		1.75321	1.61701
1-5-2	1.3566	0.733734		1.18099	0.968168		1.79005	1.57279
1-5-3	1.37554	0.922314		1.19748	1.1355		1.81504	1.60584
1-5-4	1.25701	1.02337		1.25701	1.02337		1.77769	1.55114
1-5-5	1.31039	0.837018		1.22264	1.10445		1.72907	1.56193
1-5-6	1.44393	0.749152		1.25701	1.1355		1.90528	1.60584
